# Supplementary material for: Empathy training for service employees: A mixed-methods systematic review
Source: PLoS One. 2023 Aug 14;18(8):e0289793. doi: 10.1371/journal.pone.0289793 (PMC10424876; doi:10.1371/journal.pone.0289793)
Supplement: S1 Table — (XLSX) [file pone.0289793.s003.xlsx]

## Sheet: Sheet1
General		Study design	Qualitative					Total	Quant RCT (MMAT)					Total	Quant Non-Randomized (MMAT)					Total	Mixed Methods (MMAT)					Total
First Author	Year		1.1	1.2	1.3	1.4	1.5	Sum	2.1	2.2	2.3	2.4	2.5	Sum	3.1	3.2	3.3	3.4	3.5	Sum	5.1	5.2	5.3	5.4	5.5	Sum
Adamson	2018	Qualitative	Yes	Yes	Yes	Yes	Yes	5
Andersson	2010	Qualitative	Yes	Yes	Yes	Yes	Yes	5
Asuero	2014	Quant RCT							No	Yes	Yes	No	Yes	3
Asuero	2013	Quant non-randomized													Yes	Yes	Yes	Can't tell	Yes	4
Banerjee	2017	Quant non-randomized													No	Yes	Yes	No	Yes	3
Banerjee	2021	Quant non-randomized													Yes	Yes	Yes	Yes	Yes	5
Barnfather	2012	Mixed Methods	Yes	Yes	Yes	Yes	Yes	5							No	No	Yes	No	Yes	2	Yes	No	Can't tell	Yes	Can't tell	3
Boissy	2016	Quant non-randomized													Yes	Can't tell	No	Yes	Can't tell	2
Bonvicini	2009	Quant RCT							Yes	Yes	Yes	Yes	Can't tell	4
Bry	2016	Quant non-randomized													No	Yes	Yes	Can't tell	Yes	3
Butlin	2016	Mixed Methods	Yes	No	Yes	Yes	Yes	4							No	Yes	Yes	No	Yes	3	No	No	No	Can't tell	No	0
Chen	2017	Quant non-randomized													Yes	Yes	Yes	Can't tell	Can't tell	3
Cosper	2018	Quant non-randomized													No	Yes	Yes	Yes	Can't tell	3
Darnell	2016	Quant RCT							Yes	Yes	Yes	Yes	Yes	5
Davis	2014	Quant non-randomized													No	Yes	No	No	No	1
Eggenberger	2016	Mixed Methods	Yes	Yes	Yes	Yes	Yes	5							No	Yes	Yes	No	Yes	3	No	Can't tell	Can't tell	Can't tell	Yes	1
Forsberg	2016	Quant non-randomized													Yes	Yes	No	Can't tell	Yes	3
Foster	2015	Quant non-randomized													No	Yes	No	No	Yes	2
Garcia	2013	Quant non-randomized													No	No	Yes	Yes	Yes	3
Garcia-Llana	2014	Quant non-randomized													No	No	No	No	Yes	1
Gracia Gozalo	2019	Quant non-randomized													Yes	Yes	No	No	Yes	3
Halton	2018	Mixed methods	Yes	Yes	Yes	Yes	Yes	5							No	Yes	Yes	Yes	Yes	4	Yes	No	Yes	Can't tell	Yes	3
Han	2020	Quant non-randomized													Yes	Yes	Yes	No	Yes	4
Han	2021	Mixed Methods	Yes	Yes	Yes	Yes	Yes	5							Yes	Yes	Yes	No	Yes	4	Yes	Yes	No	No	Yes	3
Hatchinson	2014	Quant non-randomized													No	Yes	Yes	No	Yes	3
Kahriman	2016	Quant non-randomized													No	Yes	No	Yes	Yes	3
Kahriman	2018	Quant non-randomized													No	Yes	Yes	No	Yes	3
Kobayashi	2021	Quant non-randomized													Yes	Yes	Yes	Yes	Yes	5
Krasner	2009	Quant non-randomized													Yes	Yes	Yes	Yes	Yes	5
Langewitz	2010	Quant non-randomized													No	Yes	No	No	Yes	2
Lusilla-Palacios	2015	Quant non-randomized													Yes	Yes	No	No	Yes	3
Man-Ging	2015	Quant non-randomized													No	Yes	No	No	Yes	2
Maurici	2019	Quant non-randomized	Yes	Yes	Yes	Yes	Yes								No	Yes	Yes	No	Yes	3	Yes	No	Yes	No	Yes
Mehmet	2011	Quant non-randomized													No	Yes	Yes	No	Yes	3
Mirzaei Maghsud	2020	Quant RCT							No	Yes	Yes	No	Yes	3
Misra-Hebert	2012	Mixed Methods	Yes	Yes	Yes	Yes	Yes	5							No	Yes	Yes	No	Yes	3	Yes	Yes	No	No	Yes	3
Narrme	2018	Quant non-randomized													No	No	Yes	No	Yes	2
Palanica	2018	Quant RCT							No	No	Yes	Yes	Yes	3
Pehrson	2016	Quant non-randomized Mxed													No	Yes	Yes	No	Yes	3
Shao	2018	Quant non-randomized													No	Yes	Yes	No	Yes	3
Stargatt	2021	Quant RCT							Yes	Yes	Yes	Yes	Yes	5
Tulsky	2011	Quant RCT							Yes	Can't tell	Yes	Yes	Yes	4
Ullrich	2011	Mixed Methods	Yes	Yes	Yes	No	Yes	4							No	Yes	Yes	No	Yes	3	No	Yes	Yes	No	Yes	3
Yamada	2018	Quant non-randomized													Yes	Yes	Yes	Can't tell	Yes	4

## Sheet: Quant RCT
General		Study design	Qualitative					Total	Quant RCT (MMAT)					Total	Quant Non-Randomized (MMAT)					Total	Mixed Methods (MMAT)					Total
First Author	Year		1.1	1.2	1.3	1.4	1.5	Sum	2.1	2.2	2.3	2.4	2.5	Sum	3.1	3.2	3.3	3.4	3.5	Sum	5.1	5.2	5.3	5.4	5.5	Sum
Asuero	2014	Quant RCT							No	Yes	Yes	No	Yes	3
Bonvicini	2009	Quant RCT							Yes	Yes	Yes	Yes	Can't tell	4
Darnell	2016	Quant RCT							Yes	Yes	Yes	Yes	Yes	5
Mirzaei Maghsud	2020	Quant RCT							No	Yes	Yes	No	Yes	3
Palanica	2018	Quant RCT							No	No	Yes	Yes	Yes	3
Stargatt	2021	Quant RCT							Yes	Yes	Yes	Yes	Yes	5
Tulsky	2011	Quant RCT							Yes	Can't tell	Yes	Yes	Yes	4
									4 yes	5 yes	7 yes	6 yes	7 yes	3.85714
									4 no	3 no	1 no	2 no	1 no

## Sheet: Quant non rand
General		Study design	Quant Non-Randomized (MMAT)					Total
First Author	Year		3.1	3.2	3.3	3.4	3.5	Sum
Asuero	2013	Quant non-randomized	Yes	Yes	Yes	Can't tell	Yes	4
Banerjee	2017	Quant non-randomized	No	Yes	Yes	No	Yes	3
Banerjee	2021	Quant non-randomized	Yes	Yes	Yes	Yes	Yes	5
Boissy	2016	Quant non-randomized	Yes	Can't tell	No	Yes	Can't tell	2
Bry	2016	Quant non-randomized	No	Yes	Yes	Can't tell	Yes	3
Chen	2017	Quant non-randomized	Yes	Yes	Yes	Can't tell	Can't tell	3
Cosper	2018	Quant non-randomized	No	Yes	Yes	Yes	Can't tell	3
Davis	2014	Quant non-randomized	No	Yes	No	No	No	1
Forsberg	2016	Quant non-randomized	Yes	Yes	No	Can't tell	Yes	3
Foster	2015	Quant non-randomized	No	Yes	No	No	Yes	2
Garcia	2013	Quant non-randomized	No	No	Yes	Yes	Yes	3
Garcia-Llana	2014	Quant non-randomized	No	No	No	No	Yes	1
GraciaGozalo	2019	Quant non-randomized	Yes	Yes	No	No	Yes	3
Han	2020	Quant non-randomized	Yes	Yes	Yes	No	Yes	4
Hutchinson	2014	Quant non-randomized	No	Yes	Yes	No	Yes	3
Kahriman	2016	Quant non-randomized	No	Yes	No	Yes	Yes	3
Kahriman	2018	Quant non-randomized	No	Yes	Yes	No	Yes	3
Kobayashi	2021	Quant non-randomized	Yes	Yes	Yes	Yes	Yes	5
Krasner	2009	Quant non-randomized	Yes	Yes	Yes	Yes	Yes	5
Langewitz	2010	Quant non-randomized	No	Yes	No	No	Yes	2
Lusilla-Palacios	2015	Quant non-randomized	Yes	Yes	No	No	Yes	3
Man-Ging	2015	Quant non-randomized	No	Yes	No	No	Yes	2
MartinAsuero	2013	Quant non-randomized	Yes	Yes	Yes	Can't tell	Yes	4
Maurici	2019	Quant non-randomized	No	Yes	Yes	No	Yes	3
Ak (Mehmet)	2011	Quant non-randomized	No	Yes	Yes	No	Yes	3
Narme	2018	Quant non-randomized	No	No	Yes	No	Yes	2
Pehrson	2016	Quant non-randomized	No	Yes	Yes	No	Yes	3
Shao	2018	Quant non-randomized	No	Yes	Yes	No	Yes	3
Yamada	2018	Quant non-randomized	Yes	Yes	Yes	Can't tell	Yes	4
			18 no	26 yes	19 yes	22 no	25 yes	3
			11 yes

## Sheet: Mixed methds
General		Study design	Qualitative					Total	Quant RCT (MMAT)					Total	Quant Non-Randomized (MMAT)					Total	Mixed Methods (MMAT)					Total
First Author	Year		1.1	1.2	1.3	1.4	1.5	Sum	2.1	2.2	2.3	2.4	2.5	Sum	3.1	3.2	3.3	3.4	3.5	Sum	5.1	5.2	5.3	5.4	5.5	Sum
Barnfather	2012	Mixed Methods	Yes	Yes	Yes	Yes	Yes	5							No	No	Yes	No	Yes	2	Yes	No	Can't tell	Yes	Can't tell	3
Butlin	2016	Mixed Methods	Yes	No	Yes	Yes	Yes	4							No	Yes	Yes	No	Yes	3	No	No	No	Can't tell	No	0
Eggenberger	2016	Mixed Methods	Yes	Yes	Yes	Yes	Yes	5							No	Yes	Yes	No	Yes	3	No	Can't tell	Can't tell	Can't tell	Yes	1
Halton	2018	Mixed methods	Yes	Yes	Yes	Yes	Yes	5							No	Yes	Yes	Yes	Yes	4	Yes	No	Yes	Can't tell	Yes	3
Han	2021	Mixed Methods	Yes	Yes	Yes	Yes	Yes	5							Yes	Yes	Yes	No	Yes	4	Yes	Yes	No	No	Yes	3
Misra-Hebert	2012	Mixed Methods	Yes	Yes	Yes	Yes	Yes	5							No	Yes	Yes	No	Yes	3	Yes	Yes	No	No	Yes	3
Ullrich	2011	Mixed Methods	Yes	Yes	Yes	No	Yes	4							No	Yes	Yes	No	Yes	3	No	Yes	Yes	No	Yes	3
			7 yes	6 yes	7 yes	6 yes	7 yes	4.71429							6 no	6 yes	7 yes	6 no	7 yes	3.14286	4 yes	4 no	5 no	6 no	5 yes	2.28571
																					3 no	3 yes
